# Supplementary material for: Investigation of Efficient Pullulan Synthesis Utilizing Huangjiu Lees as a Substrate
Source: Foods. 2024 Nov 29;13(23):3874. doi: 10.3390/foods13233874 (PMC11640504; doi:10.3390/foods13233874)
Supplement: Supplementary file 1 [file foods-13-03874-s001.zip]

Archive with 1 entries (1 files):
- foods-3316990-supplementary.pdf
